# Supplementary material for: Decoupling of Respiratory Virus Positivity and Host Inflammatory Response: A 16-Year Longitudinal Study
Source: Microorganisms. 2026 Apr 17;14(4):908. doi: 10.3390/microorganisms14040908 (PMC13118910; doi:10.3390/microorganisms14040908)
Supplement: Supplementary file 1 [file microorganisms-14-00908-s001.zip]

Archive with 1 entries (1 files):
- microorganisms-4239252-supplementary.pdf
